# Supplementary material for: Towards a unified theory of plant photosynthesis and hydraulics
Source: Nat Plants. 2022 Oct 27;8(11):1304–16. doi: 10.1038/s41477-022-01244-5 (PMC9663302; doi:10.1038/s41477-022-01244-5)
Supplement: Supplementary file 3 — Dataset containing meta-analysis of soil drought experiments used for model calibration and validation. [file 41477_2022_1244_MOESM3_ESM.csv]

Species	Source	Drydown days	Predawn LWP (MPa)	A (umol m-2 s-1)	gC (mol m-2 s-1)	ca (ppm)	D (unitless - Pa / Pa(atm))	T (deg C)	C3 / C4	Ht of seedlings	Iabs in measurement chamber (liCor) (umol m-2 s-1)	Iabs growth in growth chamber (umol m-2 s-1)	Iabs_measurement Comments	Iabs_growth Comment
Allocasuarina luehmannii	Bosch & Bennett (2009)	28	-0.39	21.72	0.184	400	0.008	20	3	0.38	1200	1200	Iabs growth = natural light + artificial source, min 460	Iabs growth = natural light + artificial source, min 460
Allocasuarina luehmannii	Bosch & Bennett (2009)	28	-0.44	20.96	0.2154	400	0.008	20	3	0.38	1200	1200
Allocasuarina luehmannii	Bosch & Bennett (2009)	28	-0.51	19.28	0.1918	400	0.008	20	3	0.38	1200	1200
Allocasuarina luehmannii	Bosch & Bennett (2009)	28	-0.64	14.82	0.1046	400	0.008	20	3	0.38	1200	1200
Allocasuarina luehmannii	Bosch & Bennett (2009)	28	-0.56	17.51	0.1808	400	0.008	20	3	0.38	1200	1200
Allocasuarina luehmannii	Bosch & Bennett (2009)	28	-0.65	13.81	0.0818	400	0.008	20	3	0.38	1200	1200
Allocasuarina luehmannii	Bosch & Bennett (2009)	28	-0.36	17.68	0.1698	400	0.008	20	3	0.38	1200	1200
Allocasuarina luehmannii	Bosch & Bennett (2009)	28	-0.73	15.74	0.1667	400	0.008	20	3	0.38	1200	1200
Allocasuarina luehmannii	Bosch & Bennett (2009)	28	-0.73	20.62	0.2241	400	0.008	20	3	0.38	1200	1200
Allocasuarina luehmannii	Bosch & Bennett (2009)	28	-0.43	19.53	0.2044	400	0.008	20	3	0.38	1200	1200
Allocasuarina luehmannii	Bosch & Bennett (2009)	28	-0.52	22.48	0.2248	400	0.008	20	3	0.38	1200	1200
Allocasuarina luehmannii	Bosch & Bennett (2009)	28	-0.52	15.99	0.0904	400	0.008	20	3	0.38	1200	1200
Allocasuarina luehmannii	Bosch & Bennett (2009)	28	-0.43	22.31	0.2366	400	0.008	20	3	0.38	1200	1200
Allocasuarina luehmannii	Bosch & Bennett (2009)	28	-0.4	19.44	0.1879	400	0.008	20	3	0.38	1200	1200
Allocasuarina luehmannii	Bosch & Bennett (2009)	28	-0.67	13.89	0.0826	400	0.008	20	3	0.38	1200	1200
Allocasuarina luehmannii	Bosch & Bennett (2009)	28	-0.79	9.51	0.0597	400	0.008	20	3	0.38	1200	1200
Allocasuarina luehmannii	Bosch & Bennett (2009)	28	-0.48	19.19	0.2005	400	0.008	20	3	0.38	1200	1200
Allocasuarina luehmannii	Bosch & Bennett (2009)	28	-0.75	16.84	0.1313	400	0.008	20	3	0.38	1200	1200
Allocasuarina luehmannii	Bosch & Bennett (2009)	28	-0.71	18.35	0.2146	400	0.008	20	3	0.38	1200	1200
Allocasuarina luehmannii	Bosch & Bennett (2009)	28	-0.41	18.52	0.1714	400	0.008	20	3	0.38	1200	1200
Allocasuarina luehmannii	Bosch & Bennett (2009)	28	-0.92	11.95	0.0904	400	0.008	20	3	0.38	1200	1200
Allocasuarina luehmannii	Bosch & Bennett (2009)	28	-2.26	5.81	0.0377	400	0.008	20	3	0.38	1200	1200
Allocasuarina luehmannii	Bosch & Bennett (2009)	28	-3.21	4.21	0.0338	400	0.008	20	3	0.38	1200	1200
Olea europaea var. Chemlali	Ennajeh et al. (2008)	60	-2.5	15.13	0.0868	350	0.015	25	3	1.4	1200	1200	P50 = -7 on branches	Greenhouse covered with Shade net, PPFD ~ 1200
Olea europaea var. Chemlali	Ennajeh et al. (2008)	60	-1.91	12.13	0.0751	350	0.017	25	3	1.4	1200	1200	Measurements under saturating light
Olea europaea var. Chemlali	Ennajeh et al. (2008)	60	-1.9	15.79	0.0893	350	0.019	25	3	1.4	1200	1200
Olea europaea var. Chemlali	Ennajeh et al. (2008)	60	-1.8	13.05	0.0983	350	0.015	25	3	1.4	1200	1200
Olea europaea var. Chemlali	Ennajeh et al. (2008)	60	-1.36	17.62	0.1162	350	0.015	25	3	1.4	1200	1200
Olea europaea var. Chemlali	Ennajeh et al. (2008)	60	-0.58	22.69	0.2218	350	0.013	25	3	1.4	1200	1200
Olea europaea var. Chemlali	Ennajeh et al. (2008)	60	-0.5	29.75	0.3944	350	0.011	25	3	1.4	1200	1200
Olea europaea var. Chemlali	Ennajeh et al. (2008)	60	-0.48	24.18	0.2836	350	0.015	25	3	1.4	1200	1200
Olea europaea var. Chemlali	Ennajeh et al. (2008)	60	-0.47	17.87	0.2088	350	0.016	25	3	1.4	1200	1200
Olea europaea var. Chemlali	Ennajeh et al. (2008)	60	-0.43	21.44	0.2578	350	0.012	25	3	1.4	1200	1200
Olea europaea var. Chemlali	Ennajeh et al. (2008)	60	-0.36	27.59	0.2836	350	0.015	25	3	1.4	1200	1200
Olea europaea var. Chemlali	Ennajeh et al. (2008)	60	-6.11	4.65	0.0591	350	0.018	25	3	1.4	1200	1200
Olea europaea var. Meski	Ennajeh et al. (2008)	60	-0.54	11.63	0.2591	350	0.014	25	3	1.4	1200	1200
Olea europaea var. Meski	Ennajeh et al. (2008)	60	-0.66	19.28	0.263	350	0.017	25	3	1.4	1200	1200
Olea europaea var. Meski	Ennajeh et al. (2008)	60	-2.31	7.65	0.1203	350	0.016	25	3	1.4	1200	1200
Olea europaea var. Meski	Ennajeh et al. (2008)	60	-0.54	14.46	0.1818	350	0.019	25	3	1.4	1200	1200
Olea europaea var. Meski	Ennajeh et al. (2008)	60	-0.61	17.62	0.2127	350	0.018	25	3	1.4	1200	1200
Olea europaea var. Meski	Ennajeh et al. (2008)	60	-1.91	10.14	0.1279	350	0.017	25	3	1.4	1200	1200
Olea europaea var. Meski	Ennajeh et al. (2008)	60	-1.2	10.55	0.133	350	0.016	25	3	1.4	1200	1200
Olea europaea var. Meski	Ennajeh et al. (2008)	60	-0.5	16.7	0.1998	350	0.014	25	3	1.4	1200	1200
Olea europaea var. Meski	Ennajeh et al. (2008)	60	-0.5	16.95	0.1831	350	0.016	25	3	1.4	1200	1200
Olea europaea var. Meski	Ennajeh et al. (2008)	60	-4.29	5.65	0.0781	350	0.011	25	3	1.4	1200	1200
Olea europaea var. Meski	Ennajeh et al. (2008)	60	-3	8.48	0.0804	350	0.018	25	3	1.4	1200	1200
Olea europaea var. Meski	Ennajeh et al. (2008)	60	-1.51	13.38	0.1008	350	0.021	25	3	1.4	1200	1200
Olea europaea var. Meski	Ennajeh et al. (2008)	60	-1.5	12.3	0.0956	350	0.02	25	3	1.4	1200	1200
Olea europaea var. Meski	Ennajeh et al. (2008)	60	-4.95	5.32	0.1092	350	0.014	25	3	1.4	1200	1200
Mediterranean deciduous shrubs	Galmes et al. (2007)		-0.41	31.68	0.6388	400	0.012	25	3
Mediterranean deciduous shrubs	Galmes et al. (2007)		-0.89	31.79	0.4719	400	0.012	25	3
Mediterranean deciduous shrubs	Galmes et al. (2007)		-3.54	2.72	0.0325	400	0.012	25	3
Mediterranean deciduous shrubs	Galmes et al. (2007)		-0.42	11.66	0.1756	400	0.012	25	3
Mediterranean deciduous shrubs	Galmes et al. (2007)		-0.33	16.92	0.2231	400	0.012	25	3
Mediterranean deciduous shrubs	Galmes et al. (2007)		-1.98	5.33	0.0406	400	0.012	25	3
Mediterranean deciduous shrubs	Galmes et al. (2007)		-0.51	15.26	0.1988	400	0.012	25	3
Mediterranean deciduous shrubs	Galmes et al. (2007)		-0.68	12.94	0.1288	400	0.012	25	3
Mediterranean deciduous shrubs	Galmes et al. (2007)		-1.14	7.66	0.065	400	0.012	25	3
Mediterranean deciduous shrubs	Galmes et al. (2007)		-4.12	0.69	0.0138	400	0.012	25	3
Mediterranean evergreen shrubs	Galmes et al. (2007)		-0.38	12.57	0.2063	400	0.012	25	3
Mediterranean evergreen shrubs	Galmes et al. (2007)		-0.43	9.51	0.1869	400	0.012	25	3
Mediterranean evergreen shrubs	Galmes et al. (2007)		-0.66	7.04	0.0938	400	0.012	25	3
Mediterranean evergreen shrubs	Galmes et al. (2007)		-2.96	1.43	0.0144	400	0.012	25	3
Mediterranean evergreen shrubs	Galmes et al. (2007)		-0.3	7.69	0.1075	400	0.012	25	3
Mediterranean evergreen shrubs	Galmes et al. (2007)		-0.45	6.42	0.0688	400	0.012	25	3
Mediterranean evergreen shrubs	Galmes et al. (2007)		-1.49	4.58	0.0469	400	0.012	25	3
Mediterranean Herbs	Galmes et al. (2007), Medrano et al. (2009)		-0.33	19.76	0.2813	400	0.012	25	3
Mediterranean Herbs	Galmes et al. (2007), Medrano et al. (2009)		-0.45	21.32	0.3188	400	0.012	25	3
Mediterranean Herbs	Galmes et al. (2007), Medrano et al. (2009)		-0.89	11.98	0.1019	400	0.012	25	3
Mediterranean Herbs	Galmes et al. (2007), Medrano et al. (2009)		-0.33	22.46	0.44	400	0.012	25	3
Mediterranean Herbs	Galmes et al. (2007), Medrano et al. (2009)		-0.44	22.69	0.3694	400	0.012	25	3
Mediterranean Herbs	Galmes et al. (2007), Medrano et al. (2009)		-0.8	15.28	0.1844	400	0.012	25	3
Mediterranean Herbs	Galmes et al. (2007), Medrano et al. (2009)		-0.43	26.52	0.3188	400	0.012	25	3
Mediterranean Herbs	Galmes et al. (2007), Medrano et al. (2009)		-0.69	21.98	0.2356	400	0.012	25	3
Mediterranean Herbs	Galmes et al. (2007), Medrano et al. (2009)		-0.94	12.06	0.1	400	0.012	25	3
Mediterranean Herbs	Galmes et al. (2007), Medrano et al. (2009)		-1	6.41	0.0369	400	0.012	25	3
Cedrus atlantica	Grieu et al. (1988)	35	-0.49	4.72	0.1081	300	0.00466095	20	3	0.25	460	300		Growth chamber PPFD = 300
Cedrus atlantica	Grieu et al. (1988)	35	-0.3	4.05	0.0775	300	0.00466095	20	3	0.25	460	300
Cedrus atlantica	Grieu et al. (1988)	35	-0.69	5.18	0.0932	300	0.00466095	20	3	0.25	460	300
Cedrus atlantica	Grieu et al. (1988)	35	-2.25	2.36	0.035	300	0.00466095	20	3	0.25	460	300
Cedrus atlantica	Grieu et al. (1988)	35	-1.24	5.49	0.0807	300	0.00466095	20	3	0.25	460	300
Cedrus atlantica	Grieu et al. (1988)	35	-1.98	2.69	0.0342	300	0.00466095	20	3	0.25	460	300
Cedrus atlantica	Grieu et al. (1988)	35	-1.73	3.73	0.0404	300	0.00466095	20	3	0.25	460	300
Pseudotzuga menziesii	Grieu et al. (1988)	35	-0.69	5.06	0.125	300	0.005	20	3	0.25	460	300
Pseudotzuga menziesii	Grieu et al. (1988)	35	-0.94	5.42	0.1025	300	0.005	20	3	0.25	460	300
Pseudotzuga menziesii	Grieu et al. (1988)	35	-0.4	3.97	0.0724	300	0.005	20	3	0.25	460	300
Pseudotzuga menziesii	Grieu et al. (1988)	35	-1.19	5.29	0.0782	300	0.005	20	3	0.25	460	300
Pseudotzuga menziesii	Grieu et al. (1988)	35	-1.86	3.35	0.0262	300	0.005	20	3	0.25	460	300
Glycine max2	Huang et al. (1975)		-0.11	17.25	0.2669	300	0.013	25	3
Glycine max2	Huang et al. (1975)		-0.2	16.55	0.2601	300	0.013	25	3
Glycine max2	Huang et al. (1975)		-0.44	15.9	0.2139	300	0.013	25	3
Glycine max2	Huang et al. (1975)		-0.66	7.47	0.1258	300	0.013	25	3
Glycine max2	Huang et al. (1975)		-0.75	5.01	0.088	300	0.013	25	3
Glycine max2	Huang et al. (1975)		-0.93	2.72	0.0217	300	0.013	25	3
Glycine max2	Huang et al. (1975)		-1.03	1.49	0.0181	300	0.013	25	3
Eucalyptus pilularis	Kelly et al. (2016)	12	-0.09	19.43069458	0.241995501	380	0.009875341	25	3		1500	1000	mentioned	Naturally sunlit glasshouses, seems 1000 based on 50% attenuation
Eucalyptus pilularis	Kelly et al. (2016)	12	-0.12	20.45328044	0.247701416	380	0.009946334	25	3		1500	1000
Eucalyptus pilularis	Kelly et al. (2016)	12	-0.38	18.4086719	0.166511881	380	0.009945181	25	3		1500	1000
Eucalyptus pilularis	Kelly et al. (2016)	12	-0.91	8.993491268	0.052439288	380	0.009940986	25	3		1500	1000
Eucalyptus pilularis	Kelly et al. (2016)	12	-0.97	6.856798832	0.043907009	380	0.009875374	25	3		1500	1000
Eucalyptus pilularis	Kelly et al. (2016)	12	-1.1	8.041742105	0.039973448	380	0.009962432	25	3		1500	1000
Eucalyptus pilularis	Kelly et al. (2016)	12	-1.24	6.647091752	0.040548948	380	0.009970568	25	3		1500	1000
Eucalyptus pilularis	Kelly et al. (2016)	12	-1.34	4.39254614	0.015698504	380	0.010455633	25	3		1500	1000
Eucalyptus pilularis	Kelly et al. (2016)	12	-2.08	3.397164853	0.015159208	380	0.010034532	25	3		1500	1000
Eucalyptus pilularis	Kelly et al. (2016)	12	-0.18	19.9015126	0.183671411	380	0.00989644	25	3		1500	1000
Eucalyptus pilularis	Kelly et al. (2016)	12	-0.19	12.81672134	0.101025199	380	0.009890205	25	3		1500	1000
Eucalyptus pilularis	Kelly et al. (2016)	12	-0.34	14.15719512	0.101127026	380	0.009977807	25	3		1500	1000
Eucalyptus pilularis	Kelly et al. (2016)	12	-0.67	9.177940374	0.055471874	380	0.009729126	25	3		1500	1000
Eucalyptus pilularis	Kelly et al. (2016)	12	-0.9	4.972323286	0.019388601	380	0.00990954	25	3		1500	1000
Eucalyptus pilularis	Kelly et al. (2016)	12	-1.18	2.22908311	0.011582114	380	0.012946012	25	3		1500	1000
Eucalyptus pilularis	Kelly et al. (2016)	12	-1.5	0.866595095	0.007518139	380	0.013309262	25	3		1500	1000
Eucalyptus pilularis	Kelly et al. (2016)	12	-1.61	1.570857112	0.008074766	380	0.011208887	25	3		1500	1000
Eucalyptus pilularis	Kelly et al. (2016)	12	-2.19	1.002599266	0.007257075	380	0.012283435	25	3		1500	1000
Eucalyptus pilularis	Kelly et al. (2016)	12	-0.01	17.826997	0.226425309	380	0.009924856	25	3		1500	1000
Eucalyptus pilularis	Kelly et al. (2016)	12	-0.15	16.92106848	0.166114033	380	0.010014795	25	3		1500	1000
Eucalyptus pilularis	Kelly et al. (2016)	12	-0.51	14.91868991	0.101930129	380	0.00994694	25	3		1500	1000
Eucalyptus pilularis	Kelly et al. (2016)	12	-0.93	8.647750404	0.050584406	380	0.009990896	25	3		1500	1000
Eucalyptus pilularis	Kelly et al. (2016)	12	-1.41	4.306614761	0.022214313	380	0.009814418	25	3		1500	1000
Eucalyptus pilularis	Kelly et al. (2016)	12	-1.7	3.621776082	0.014985967	380	0.010368818	25	3		1500	1000
Eucalyptus pilularis	Kelly et al. (2016)	12	-2.09	0.966418742	0.006325434	380	0.013426446	25	3		1500	1000
Eucalyptus pilularis	Kelly et al. (2016)	12	-2.15	0.327289292	0.003171269	380	0.013377771	25	3		1500	1000
Eucalyptus pilularis	Kelly et al. (2016)	12	-2.34	0.508055591	0.007436818	380	0.012150787	25	3		1500	1000
Eucalyptus pilularis	Kelly et al. (2016)	12	-0.12	15.07553683	0.166823314	380	0.009927753	25	3		1500	1000
Eucalyptus pilularis	Kelly et al. (2016)	12	-0.14	13.10629802	0.155208088	380	0.009836849	25	3		1500	1000
Eucalyptus pilularis	Kelly et al. (2016)	12	-0.4	10.16749565	0.067941491	380	0.00979365	25	3		1500	1000
Eucalyptus pilularis	Kelly et al. (2016)	12	-0.78	5.757980646	0.033208184	380	0.010208136	25	3		1500	1000
Eucalyptus pilularis	Kelly et al. (2016)	12	-1.17	4.735832424	0.021484191	380	0.009983995	25	3		1500	1000
Eucalyptus pilularis	Kelly et al. (2016)	12	-1.68	2.998482116	0.012828519	380	0.012398789	25	3		1500	1000
Eucalyptus pilularis	Kelly et al. (2016)	12	-2.12	1.509202124	0.012032518	380	0.01191939	25	3		1500	1000
Eucalyptus pilularis	Kelly et al. (2016)	12	-2.29	0.802043077	0.005116881	380	0.01305895	25	3		1500	1000
Eucalyptus pilularis	Kelly et al. (2016)	12	-2.37	1.396077001	0.008224293	380	0.011633126	25	3		1500	1000
Eucalyptus pilularis	Kelly et al. (2016)	12	-0.18	13.61963245	0.212005051	380	0.010058049	25	3		1500	1000
Eucalyptus pilularis	Kelly et al. (2016)	12	-0.19	16.4925903	0.23674463	380	0.009933852	25	3		1500	1000
Eucalyptus pilularis	Kelly et al. (2016)	12	-0.36	14.15962878	0.114348198	380	0.009978768	25	3		1500	1000
Eucalyptus pilularis	Kelly et al. (2016)	12	-0.59	12.52057648	0.077368104	380	0.009909785	25	3		1500	1000
Eucalyptus pilularis	Kelly et al. (2016)	12	-0.79	8.726762767	0.048531361	380	0.009911573	25	3		1500	1000
Eucalyptus pilularis	Kelly et al. (2016)	12	-0.96	7.33208354	0.041389111	380	0.009735824	25	3		1500	1000
Eucalyptus pilularis	Kelly et al. (2016)	12	-1.18	6.064232816	0.036014999	380	0.009848946	25	3		1500	1000
Eucalyptus pilularis	Kelly et al. (2016)	12	-1.26	5.980357819	0.031073787	380	0.010068127	25	3		1500	1000
Eucalyptus pilularis	Kelly et al. (2016)	12	-2.08	2.148437231	0.011117954	380	0.011857689	25	3		1500	1000
Eucalyptus pilularis	Kelly et al. (2016)	12	-0.13	19.09681528	0.252861819	380	0.009941675	25	3		1500	1000
Eucalyptus pilularis	Kelly et al. (2016)	12	-0.14	17.92477417	0.227428213	380	0.009750202	25	3		1500	1000
Eucalyptus pilularis	Kelly et al. (2016)	12	-0.32	21.56798972	0.223638609	380	0.009900846	25	3		1500	1000
Eucalyptus pilularis	Kelly et al. (2016)	12	-0.63	8.26107345	0.054109871	380	0.009946866	25	3		1500	1000
Eucalyptus pilularis	Kelly et al. (2016)	12	-0.9	8.462369007	0.044021829	380	0.010035603	25	3		1500	1000
Eucalyptus pilularis	Kelly et al. (2016)	12	-1.07	6.175213662	0.028370323	380	0.009952317	25	3		1500	1000
Eucalyptus pilularis	Kelly et al. (2016)	12	-1.25	4.539497452	0.021946113	380	0.009935723	25	3		1500	1000
Eucalyptus pilularis	Kelly et al. (2016)	12	-1.53	5.358209812	0.023161439	380	0.009889397	25	3		1500	1000
Eucalyptus pilularis	Kelly et al. (2016)	12	-1.99	5.019752551	0.024362239	380	0.009866743	25	3		1500	1000
Eucalyptus populnea	Kelly et al. (2016)	12	-0.27	12.28278421	0.157366389	380	0.009784558	25	3		1500	1000
Eucalyptus populnea	Kelly et al. (2016)	12	-0.41	11.49968831	0.154743096	380	0.010672344	25	3		1500	1000
Eucalyptus populnea	Kelly et al. (2016)	12	-0.57	12.43481829	0.136981081	380	0.012357175	25	3		1500	1000
Eucalyptus populnea	Kelly et al. (2016)	12	-0.69	15.48934504	0.122092849	380	0.015114173	25	3		1500	1000
Eucalyptus populnea	Kelly et al. (2016)	12	-0.78	10.88698442	0.148320057	380	0.009788523	25	3		1500	1000
Eucalyptus populnea	Kelly et al. (2016)	12	-1.02	12.51230938	0.087976064	380	0.017419148	25	3		1500	1000
Eucalyptus populnea	Kelly et al. (2016)	12	-1.27	11.38190526	0.093659112	380	0.014643962	25	3		1500	1000
Eucalyptus populnea	Kelly et al. (2016)	12	-1.85	11.04132434	0.100999327	380	0.013616742	25	3		1500	1000
Eucalyptus populnea	Kelly et al. (2016)	12	-2.49	10.69819704	0.108194913	380	0.011964047	25	3		1500	1000
Eucalyptus populnea	Kelly et al. (2016)	12	-2.89	7.037948581	0.054963629	380	0.013377025	25	3		1500	1000
Eucalyptus populnea	Kelly et al. (2016)	12	-0.29	13.36889837	0.261500276	380	0.005955742	25	3		1500	1000
Eucalyptus populnea	Kelly et al. (2016)	12	-0.35	13.158708	0.127403596	380	0.013131706	25	3		1500	1000
Eucalyptus populnea	Kelly et al. (2016)	12	-0.41	13.04683304	0.118407488	380	0.014402042	25	3		1500	1000
Eucalyptus populnea	Kelly et al. (2016)	12	-0.73	13.57855331	0.103930335	380	0.015337656	25	3		1500	1000
Eucalyptus populnea	Kelly et al. (2016)	12	-0.79	14.30116222	0.137856691	380	0.015122308	25	3		1500	1000
Eucalyptus populnea	Kelly et al. (2016)	12	-0.89	10.89018338	0.163876473	380	0.009726421	25	3		1500	1000
Eucalyptus populnea	Kelly et al. (2016)	12	-1.49	10.76876545	0.125687584	380	0.010331648	25	3		1500	1000
Eucalyptus populnea	Kelly et al. (2016)	12	-2.29	10.84276691	0.106734305	380	0.013269391	25	3		1500	1000
Eucalyptus populnea	Kelly et al. (2016)	12	-2.61	7.469074385	0.061141329	380	0.013371287	25	3		1500	1000
Eucalyptus populnea	Kelly et al. (2016)	12	-3.19	4.169383323	0.051551633	380	0.013269391	25	3		1500	1000
Eucalyptus populnea	Kelly et al. (2016)	12	-0.26	14.42939331	0.252579481	380	0.008785246	25	3		1500	1000
Eucalyptus populnea	Kelly et al. (2016)	12	-0.42	14.10752258	0.185949026	380	0.008265205	25	3		1500	1000
Eucalyptus populnea	Kelly et al. (2016)	12	-0.5	17.1735799	0.149159194	380	0.014894509	25	3		1500	1000
Eucalyptus populnea	Kelly et al. (2016)	12	-0.63	12.86685517	0.107378899	380	0.013725373	25	3		1500	1000
Eucalyptus populnea	Kelly et al. (2016)	12	-0.72	13.27940108	0.113492953	380	0.012242599	25	3		1500	1000
Eucalyptus populnea	Kelly et al. (2016)	12	-0.91	10.64414286	0.11689021	380	0.011249627	25	3		1500	1000
Eucalyptus populnea	Kelly et al. (2016)	12	-2.29	11.65223461	0.062905591	380	0.017071575	25	3		1500	1000
Eucalyptus populnea	Kelly et al. (2016)	12	-3.03	12.02460373	0.128280749	380	0.011848304	25	3		1500	1000
Eucalyptus populnea	Kelly et al. (2016)	12	-3.45	7.766492151	0.066368809	380	0.013698689	25	3		1500	1000
Eucalyptus populnea	Kelly et al. (2016)	12	-3.98	3.508380576	0.035706868	380	0.013725373	25	3		1500	1000
Eucalyptus populnea	Kelly et al. (2016)	12	-0.26	14.00888722	0.198187406	380	0.012134503	25	3		1500	1000
Eucalyptus populnea	Kelly et al. (2016)	12	-0.29	14.37366831	0.216106671	380	0.014005492	25	3		1500	1000
Eucalyptus populnea	Kelly et al. (2016)	12	-0.42	14.95149773	0.186035046	380	0.009084865	25	3		1500	1000
Eucalyptus populnea	Kelly et al. (2016)	12	-0.55	13.59352285	0.159083313	380	0.011510769	25	3		1500	1000
Eucalyptus populnea	Kelly et al. (2016)	12	-0.65	15.03558573	0.164138223	380	0.01325416	25	3		1500	1000
Eucalyptus populnea	Kelly et al. (2016)	12	-0.82	14.40452925	0.115543515	380	0.014155644	25	3		1500	1000
Eucalyptus populnea	Kelly et al. (2016)	12	-1.01	12.99110921	0.08420265	380	0.015973238	25	3		1500	1000
Eucalyptus populnea	Kelly et al. (2016)	12	-1.39	12.58944924	0.066259219	380	0.017723487	25	3		1500	1000
Eucalyptus populnea	Kelly et al. (2016)	12	-1.49	10.35525555	0.134874328	380	0.010131249	25	3		1500	1000
Eucalyptus populnea	Kelly et al. (2016)	12	-1.75	11.5555403	0.063734071	380	0.014632421	25	3		1500	1000
Eucalyptus populnea	Kelly et al. (2016)	12	-1.94	9.895843237	0.16822907	380	0.009769744	25	3		1500	1000
Eucalyptus populnea	Kelly et al. (2016)	12	-2.62	7.897418432	0.096068134	380	0.014997551	25	3		1500	1000
Eucalyptus populnea	Kelly et al. (2016)	12	-2.88	4.297623056	0.046373044	380	0.016740942	25	3		1500	1000
Eucalyptus populnea	Kelly et al. (2016)	12	-0.38	16.40201473	0.251331845	380	0.011709196	25	3		1500	1000
Eucalyptus populnea	Kelly et al. (2016)	12	-0.47	14.40022501	0.225199891	380	0.012860043	25	3		1500	1000
Eucalyptus populnea	Kelly et al. (2016)	12	-0.52	14.53533182	0.220555569	380	0.009474096	25	3		1500	1000
Eucalyptus populnea	Kelly et al. (2016)	12	-0.65	12.48413027	0.126002413	380	0.0124044	25	3		1500	1000
Eucalyptus populnea	Kelly et al. (2016)	12	-0.76	13.33045998	0.111358205	380	0.013048253	25	3		1500	1000
Eucalyptus populnea	Kelly et al. (2016)	12	-0.87	14.70080034	0.102539091	380	0.016001368	25	3		1500	1000
Eucalyptus populnea	Kelly et al. (2016)	12	-1.02	14.41474655	0.090793074	380	0.016763732	25	3		1500	1000
Eucalyptus populnea	Kelly et al. (2016)	12	-1.53	12.74936512	0.103650758	380	0.010461858	25	3		1500	1000
Eucalyptus populnea	Kelly et al. (2016)	12	-1.84	10.96486395	0.132028668	380	0.010913854	25	3		1500	1000
Eucalyptus populnea	Kelly et al. (2016)	12	-2.06	11.58251824	0.063611086	380	0.01437252	25	3		1500	1000
Eucalyptus populnea	Kelly et al. (2016)	12	-2.45	9.794058346	0.085748323	380	0.013842241	25	3		1500	1000
Eucalyptus populnea	Kelly et al. (2016)	12	-2.87	7.103986425	0.045494233	380	0.015280082	25	3		1500	1000
Eucalyptus populnea	Kelly et al. (2016)	12	-0.27	17.57143154	0.245206506	380	0.00829448	25	3		1500	1000
Eucalyptus populnea	Kelly et al. (2016)	12	-0.43	15.89882036	0.122213169	380	0.011949045	25	3		1500	1000
Eucalyptus populnea	Kelly et al. (2016)	12	-0.51	16.31538676	0.133659768	380	0.01342495	25	3		1500	1000
Eucalyptus populnea	Kelly et al. (2016)	12	-0.62	17.64172715	0.117626871	380	0.014683638	25	3		1500	1000
Eucalyptus populnea	Kelly et al. (2016)	12	-0.79	16.61171243	0.126437567	380	0.014620344	25	3		1500	1000
Eucalyptus populnea	Kelly et al. (2016)	12	-0.93	12.16800404	0.169046751	380	0.008897285	25	3		1500	1000
Eucalyptus populnea	Kelly et al. (2016)	12	-0.97	14.92251646	0.098939784	380	0.013634256	25	3		1500	1000
Eucalyptus populnea	Kelly et al. (2016)	12	-2.99	12.75917396	0.131167343	380	0.013058195	25	3		1500	1000
Eucalyptus populnea	Kelly et al. (2016)	12	-3.31	7.053583537	0.065565766	380	0.016195062	25	3		1500	1000
Eucalyptus populnea	Kelly et al. (2016)	12	-3.91	3.347993112	0.035811804	380	0.014620344	25	3		1500	1000
Glycine max	Liu et al. (2005)	21	-0.01	16.02	0.3222	380	0.015	28	3		1500	1100	photosynthetic light saturation	Sunlight + metal halide lamps, min 600
Glycine max	Liu et al. (2005)	21	-0.04	26.81	0.2805	380	0.015	28	3		1500	1100
Glycine max	Liu et al. (2005)	21	-0.1	22.65	0.2209	380	0.015	28	3		1500	1100
Glycine max	Liu et al. (2005)	21	-0.14	12.94	0.0935	380	0.015	28	3		1500	1100
Glycine max	Liu et al. (2005)	21	-0.76	9.64	0.0711	380	0.015	28	3		1500	1100
Glycine max	Liu et al. (2005)	21	-1.18	5.6	0.0448	380	0.015	28	3		1500	1100
Glycine max	Liu et al. (2005)	21	-1.69	4.18	0.0433	380	0.015	28	3		1500	1100
Glycine max	Liu et al. (2005)	21	-1.79	6.03	0.0363	380	0.015	28	3		1500	1100
Glycine max	Liu et al. (2005)	21	-2.3	1.43	0.0223	380	0.015	28	3		1500	1100
Broussonetia papyrifera (Linnaeus) L_He ritier ex Ventenat	Liu et al. (2010)	120	-0.764	9.174	0.097375	360	0.021	28	3		1500	1000	Growth conditions = 900-1300 on hill, 1000 in glasshouse	maximum photosynthetic photon ?ux density (PPFD) on sunny days in the nearby karst hills ranged from 900 to 1300 ?molm?2 s?1, and the maximum PPFD inside the greenhouse was about 1000 ?molm?2 s?1
Broussonetia papyrifera (Linnaeus) L_He ritier ex Ventenat	Liu et al. (2010)	120	-1.248	5.344	0.0327	360	0.021	28	3		1500	1000
Broussonetia papyrifera (Linnaeus) L_He ritier ex Ventenat	Liu et al. (2010)	120	-1.266	2.562	0.016775	360	0.021	28	3		1500	1000
Broussonetia papyrifera (Linnaeus) L_He ritier ex Ventenat	Liu et al. (2010)	120	-1.494	0.9704	0.00686625	360	0.021	28	3		1500	1000
Broussonetia papyrifera (Linnaeus) L_He ritier ex Ventenat	Liu et al. (2010)	120	-1.384	10.33	0.152	360	0.021	28	3		1500	1000
Broussonetia papyrifera (Linnaeus) L_He ritier ex Ventenat	Liu et al. (2010)	120	-1.379251456	3.492	0.029075	360	0.021	28	3		1500	1000
Broussonetia papyrifera (Linnaeus) L_He ritier ex Ventenat	Liu et al. (2010)	120	-1.380551112	1.4818	0.0111875	360	0.021	28	3		1500	1000
Broussonetia papyrifera (Linnaeus) L_He ritier ex Ventenat	Liu et al. (2010)	120	-1.380675644	0.4202	0.0053725	360	0.021	28	3		1500	1000
Broussonetia papyrifera (Linnaeus) L_He ritier ex Ventenat	Liu et al. (2010)	120	-1.102	9.2	0.1175	360	0.021	28	3		1500	1000
Broussonetia papyrifera (Linnaeus) L_He ritier ex Ventenat	Liu et al. (2010)	120	-1.264	4.138	0.0330875	360	0.021	28	3		1500	1000
Broussonetia papyrifera (Linnaeus) L_He ritier ex Ventenat	Liu et al. (2010)	120	-1.568	1.932	0.0134125	360	0.021	28	3		1500	1000
Broussonetia papyrifera (Linnaeus) L_He ritier ex Ventenat	Liu et al. (2010)	120	-2.494	0.76	0.0065925	360	0.021	28	3		1500	1000
Cinnamomum bodinieri H. Leveille	Liu et al. (2010)	120	-1.136	6.104	0.0608375	360	0.021	28	3		1500	1000	Growth conditions = 900-1300 on hill, 1000 in glasshouse
Cinnamomum bodinieri H. Leveille	Liu et al. (2010)	120	-1.276	3.162	0.039425	360	0.021	28	3		1500	1000
Cinnamomum bodinieri H. Leveille	Liu et al. (2010)	120	-1.534	1.3242	0.0221375	360	0.021	28	3		1500	1000
Cinnamomum bodinieri H. Leveille	Liu et al. (2010)	120	-1.878	0.3996	0.0143625	360	0.021	28	3		1500	1000
Cinnamomum bodinieri H. Leveille	Liu et al. (2010)	120	-1.242	5.906	0.076825	360	0.021	28	3		1500	1000
Cinnamomum bodinieri H. Leveille	Liu et al. (2010)	120	-1.464	3.812	0.046125	360	0.021	28	3		1500	1000
Cinnamomum bodinieri H. Leveille	Liu et al. (2010)	120	-1.974	2.512	0.03855	360	0.021	28	3		1500	1000
Cinnamomum bodinieri H. Leveille	Liu et al. (2010)	120	-2.758	0.8648	0.0214875	360	0.021	28	3		1500	1000
Cinnamomum bodinieri H. Leveille	Liu et al. (2010)	120	-1.346	6.114	0.07315	360	0.021	28	3		1500	1000
Cinnamomum bodinieri H. Leveille	Liu et al. (2010)	120	-1.562	3.328	0.042	360	0.021	28	3		1500	1000
Cinnamomum bodinieri H. Leveille	Liu et al. (2010)	120	-1.83	1.816	0.0292375	360	0.021	28	3		1500	1000
Cinnamomum bodinieri H. Leveille	Liu et al. (2010)	120	-2.094	0.6002	0.0096325	360	0.021	28	3		1500	1000
Platycarya longipes Wu	Liu et al. (2010)	120	-1.114	6.46	0.0600125	360	0.021	28	3		1500	1000	Growth conditions = 900-1300 on hill, 1000 in glasshouse
Platycarya longipes Wu	Liu et al. (2010)	120	-1.618	2.388	0.0203125	360	0.021	28	3		1500	1000
Platycarya longipes Wu	Liu et al. (2010)	120	-2.244	1.3404	0.010405	360	0.021	28	3		1500	1000
Platycarya longipes Wu	Liu et al. (2010)	120	-2.982	0.6352	0.0051625	360	0.021	28	3		1500	1000
Platycarya longipes Wu	Liu et al. (2010)	120	-1.622	7.518	0.071275	360	0.021	28	3		1500	1000
Platycarya longipes Wu	Liu et al. (2010)	120	-1.996	3.488	0.0331375	360	0.021	28	3		1500	1000
Platycarya longipes Wu	Liu et al. (2010)	120	-2.638	2.2	0.015825	360	0.021	28	3		1500	1000
Platycarya longipes Wu	Liu et al. (2010)	120	-3.208	0.9742	0.0088625	360	0.021	28	3		1500	1000
Platycarya longipes Wu	Liu et al. (2010)	120	-1.498	6.97	0.0689	360	0.021	28	3		1500	1000
Platycarya longipes Wu	Liu et al. (2010)	120	-1.756	2.406	0.02545	360	0.021	28	3		1500	1000
Platycarya longipes Wu	Liu et al. (2010)	120	-2.418	1.392	0.011675	360	0.021	28	3		1500	1000
Platycarya longipes Wu	Liu et al. (2010)	120	-2.748	0.705	0.00554625	360	0.021	28	3		1500	1000
Pteroceltis tatarinowii Maximowicz	Liu et al. (2010)	120	-1.218	4.818	0.06135	360	0.021	28	3		1500	1000	Growth conditions = 900-1300 on hill, 1000 in glasshouse
Pteroceltis tatarinowii Maximowicz	Liu et al. (2010)	120	-1.646	2.572	0.0140125	360	0.021	28	3		1500	1000
Pteroceltis tatarinowii Maximowicz	Liu et al. (2010)	120	-2.232	0.6772	0.00612	360	0.021	28	3		1500	1000
Pteroceltis tatarinowii Maximowicz	Liu et al. (2010)	120	-3.368	0.2027	0.0033975	360	0.021	28	3		1500	1000
Pteroceltis tatarinowii Maximowicz	Liu et al. (2010)	120	-1.082	6.392	0.076875	360	0.021	28	3		1500	1000
Pteroceltis tatarinowii Maximowicz	Liu et al. (2010)	120	-2.048	3.082	0.0516625	360	0.021	28	3		1500	1000
Pteroceltis tatarinowii Maximowicz	Liu et al. (2010)	120	-2.854	1.668	0.03245	360	0.021	28	3		1500	1000
Pteroceltis tatarinowii Maximowicz	Liu et al. (2010)	120	-4.428	0.6096	0.014325	360	0.021	28	3		1500	1000
Pteroceltis tatarinowii Maximowicz	Liu et al. (2010)	120	-1.474	6.096	0.0875625	360	0.021	28	3		1500	1000
Pteroceltis tatarinowii Maximowicz	Liu et al. (2010)	120	-1.742	2.69	0.0358	360	0.021	28	3		1500	1000
Pteroceltis tatarinowii Maximowicz	Liu et al. (2010)	120	-2.062	1.1706	0.0195375	360	0.021	28	3		1500	1000
Pteroceltis tatarinowii Maximowicz	Liu et al. (2010)	120	-3.216	0.3852	0.0073875	360	0.021	28	3		1500	1000
Rosa cymosa Trattinnick	Liu et al. (2010)	120	-1.078	8.236	0.0626375	360	0.021	28	3		1500	1000	Growth conditions = 900-1300 on hill, 1000 in glasshouse
Rosa cymosa Trattinnick	Liu et al. (2010)	120	-1.436	4.616	0.0329125	360	0.021	28	3		1500	1000
Rosa cymosa Trattinnick	Liu et al. (2010)	120	-1.378	9.482	0.10325	360	0.021	28	3		1500	1000
Rosa cymosa Trattinnick	Liu et al. (2010)	120	-2.344	5.684	0.0457375	360	0.021	28	3		1500	1000
Rosa cymosa Trattinnick	Liu et al. (2010)	120	-2.658	3.18	0.0238875	360	0.021	28	3		1500	1000
Rosa cymosa Trattinnick	Liu et al. (2010)	120	-3.88	1.626	0.0140875	360	0.021	28	3		1500	1000
Rosa cymosa Trattinnick	Liu et al. (2010)	120	-1.446	8.454	0.0785	360	0.021	28	3		1500	1000
Rosa cymosa Trattinnick	Liu et al. (2010)	120	-1.77	6.146	0.0431	360	0.021	28	3		1500	1000
Rosa cymosa Trattinnick	Liu et al. (2010)	120	-2.142	3.652	0.016725	360	0.021	28	3		1500	1000
Ficus tikoua	Liu et al. (2011)	120	-0.955	8.983	0.16125	360	0.021	28	3		1500	1100	Growth PPFD = 300-1100	Midday PPFD 300-1100
Ficus tikoua	Liu et al. (2011)	120	-1.286	5.737	0.083125	360	0.021	28	3		1500	1100
Ficus tikoua	Liu et al. (2011)	120	-1.677	4.028	0.06143125	360	0.021	28	3		1500	1100
Ficus tikoua	Liu et al. (2011)	120	-2.043	1.0451	0.02564375	360	0.021	28	3		1500	1100
Ficus tikoua	Liu et al. (2011)	120	-0.828	9.658	0.17125	360	0.021	28	3		1500	1100
Ficus tikoua	Liu et al. (2011)	120	-1.184	6.305	0.0896875	360	0.021	28	3		1500	1100
Ficus tikoua	Liu et al. (2011)	120	-1.442	4.543	0.0664875	360	0.021	28	3		1500	1100
Ficus tikoua	Liu et al. (2011)	120	-1.887	1.647	0.03265625	360	0.021	28	3		1500	1100
Ficus tikoua	Liu et al. (2011)	120	-0.933	9.263	0.165375	360	0.021	28	3		1500	1100
Ficus tikoua	Liu et al. (2011)	120	-1.235	6.281	0.0946875	360	0.021	28	3		1500	1100
Ficus tikoua	Liu et al. (2011)	120	-1.77	4.467	0.06424375	360	0.021	28	3		1500	1100
Ficus tikoua	Liu et al. (2011)	120	-2.102	1.3282	0.04130625	360	0.021	28	3		1500	1100
Ficus tikoua	Liu et al. (2011)	120	-0.812	8.916	0.1571875	360	0.021	28	3		1500	1100
Ficus tikoua	Liu et al. (2011)	120	-1.269	6.173	0.091625	360	0.021	28	3		1500	1100
Ficus tikoua	Liu et al. (2011)	120	-1.89	3.597	0.06946875	360	0.021	28	3		1500	1100
Ficus tikoua	Liu et al. (2011)	120	-2.316	1.2362	0.0334375	360	0.021	28	3		1500	1100
Quercus coccifera	Peguero-Pina et al. (2009)	12	-4.26	0.82	0.0249	350	0.02	30	3		1300	1300		90% of natural light, 1300
Quercus coccifera	Peguero-Pina et al. (2009)	12	-2.1	1.42	0.0379	350	0.02	30	3		1300	1300
Quercus coccifera	Peguero-Pina et al. (2009)	12	-2.98	0.97	0.0249	350	0.02	30	3		1300	1300
Quercus coccifera	Peguero-Pina et al. (2009)	12	-0.1	12.35	0.1364	350	0.02	30	3		1300	1300
Quercus coccifera	Peguero-Pina et al. (2009)	12	-0.58	12.08	0.1158	350	0.02	30	3		1300	1300
Quercus coccifera	Peguero-Pina et al. (2009)	12	-6.82	0.44	0.0087	350	0.02	30	3		1300	1300
Quercus ilex	Peguero-Pina et al. (2009)	12	-3.55	2.19	0.0482	350	0.02	30	3		1300	1300
Quercus ilex	Peguero-Pina et al. (2009)	12	-2.59	3.93	0.086	350	0.02	30	3		1300	1300
Quercus ilex	Peguero-Pina et al. (2009)	12	-1.68	5.96	0.1191	350	0.02	30	3		1300	1300
Quercus ilex	Peguero-Pina et al. (2009)	12	-0.12	12.85	0.2083	350	0.02	30	3		1300	1300
Quercus ilex	Peguero-Pina et al. (2009)	12	-4.26	0.97	0.0373	350	0.02	30	3		1300	1300
Quercus suber	Peguero-Pina et al. (2009)	12	-0.47	14.54	0.2808	350	0.02	30	3		1300	1300
Quercus suber	Peguero-Pina et al. (2009)	12	-4.74	2.22	0.0395	350	0.02	30	3		1300	1300
Quercus suber	Peguero-Pina et al. (2009)	12	-4.12	2.22	0.039	350	0.02	30	3		1300	1300
Quercus suber	Peguero-Pina et al. (2009)	12	-1.76	11.3	0.1905	350	0.02	30	3		1300	1300
Quercus suber	Peguero-Pina et al. (2009)	12	-2.84	8.21	0.118	350	0.02	30	3		1300	1300
Helianthus annuus	Tezara et al. (2008)	12	-3.043010753	0.665459732	0.019937695	360	0.00815	20	3		1100	700	mentioned explicitly	natural (500) + Lamp, max 700
Helianthus annuus	Tezara et al. (2008)	12	-2.76344086	1.773644942	0.019937695	360	0.00815	20	3		1100	700
Helianthus annuus	Tezara et al. (2008)	12	-2.752688172	1.058810621	0.069781931	360	0.00815	20	3		1100	700
Helianthus annuus	Tezara et al. (2008)	12	-2.634408602	4.114000439	0.019937695	360	0.00815	20	3		1100	700
Helianthus annuus	Tezara et al. (2008)	12	-2.623655914	1.052227343	0.069781931	360	0.00815	20	3		1100	700
Helianthus annuus	Tezara et al. (2008)	12	-2.47311828	2.881281545	0.044859813	360	0.00815	20	3		1100	700
Helianthus annuus	Tezara et al. (2008)	12	-2.215053763	0.929339478	0.019937695	360	0.00815	20	3		1100	700
Helianthus annuus	Tezara et al. (2008)	12	-1.935483871	5.506912442	0.064797508	360	0.00815	20	3		1100	700
Helianthus annuus	Tezara et al. (2008)	12	-1.795698925	3.356923415	0.044859813	360	0.00815	20	3		1100	700
Helianthus annuus	Tezara et al. (2008)	12	-1.107526882	9.138139127	0.074766355	360	0.00815	20	3		1100	700
Helianthus annuus	Tezara et al. (2008)	12	-1.107526882	7.403445249	0.144548287	360	0.00815	20	3		1100	700
Helianthus annuus	Tezara et al. (2008)	12	-0.698924731	20.95402677	0.323987539	360	0.00815	20	3		1100	700
Helianthus annuus	Tezara et al. (2008)	12	-0.698924731	17.17851657	0.368847352	360	0.00815	20	3		1100	700
Helianthus annuus	Tezara et al. (2008)	12	-0.634408602	10.1344086	0.174454829	360	0.00815	20	3		1100	700
Helianthus annuus	Tezara et al. (2008)	12	-0.559139785	23.70199693	0.259190031	360	0.00815	20	3		1100	700
Helianthus annuus	Tezara et al. (2008)	12	-0.559139785	23.08975203	0.269158879	360	0.00815	20	3		1100	700
Helianthus annuus	Tezara et al. (2008)	12	-0.559139785	19.41628264	0.762616822	360	0.00815	20	3		1100	700
Helianthus annuus	Tezara et al. (2008)	12	-0.215053763	29.70484968	0.618068536	360	0.00815	20	3		1100	700
Helianthus annuus	Tezara et al. (2008)	12	-0.215053763	26.74566601	1.046728972	360	0.00815	20	3		1100	700
Helianthus annuus	Tezara et al. (2008)	12	-0.215053763	22.25587009	1.221183801	360	0.00815	20	3		1100	700
Helianthus annuus	Tezara et al. (2008)	12	-0.150537634	27.66074172	1.091588785	360	0.00815	20	3		1100	700
