# Supplementary material for: Towards a unified theory of plant photosynthesis and hydraulics
Source: Nat Plants. 2022 Oct 27;8(11):1304–16. doi: 10.1038/s41477-022-01244-5 (PMC9663302; doi:10.1038/s41477-022-01244-5)
Supplement: Supplementary file 4 — Dataset containing Δψ measurements from the soil drought experiments in Dataset 1. [file 41477_2022_1244_MOESM4_ESM.csv]

	DAY	MDWP	SWP	Dpsi	source	d_pred	Species
1	27.96788991	-1.10738255	-0.348993289	0.758389262	0	0.97925821	Allocasuarina luehmannii
2	70.06422018	-1.536912752	-0.375838926	1.161073826	0	0.992460079	Allocasuarina luehmannii
3	13.80733945	-1.510067114	-0.402684564	1.10738255	0	1.004595901	Allocasuarina luehmannii
4	84.12844037	-1.456375839	-0.402684564	1.053691275	0	1.004595901	Allocasuarina luehmannii
5	63.03211009	-1.295302013	-0.429530201	0.865771812	0	1.015533833	Allocasuarina luehmannii
6	55.90366972	-1.268456376	-0.483221477	0.785234899	0	1.033833609	Allocasuarina luehmannii
7	41.93577982	-1.496644295	-0.510067114	0.986577181	0	1.04134275	Allocasuarina luehmannii
8	0.995412844	-1.496644295	-0.657718121	0.838926174	0	1.066891852	Allocasuarina luehmannii
9	41.93577982	-3.765100671	-2.255033557	1.510067114	0	0.935413929	Allocasuarina luehmannii
10	62.93577982	-3.845637584	-3.194630872	0.651006711	0	0.66677901	Allocasuarina luehmannii
11	0	-1.601357082	-0.489795918	1.111561164	1	1.474224675	Pseudotzuga menziesii
12	31	-1.752841391	-1.004081633	0.748759758	1	1.558650112	Pseudotzuga menziesii
13	304	-1.854961832	-0.422915361	1.432046472	1	1.462166973	Pseudotzuga menziesii
14	334	-2.239694656	-0.505626959	1.734067697	1	1.477045333	Pseudotzuga menziesii
15	365	-2.253435115	-0.501442006	1.751993108	1	1.476300923	Pseudotzuga menziesii
16	396	-2.294656489	-1.167695925	1.126960564	1	1.581395375	Pseudotzuga menziesii
17	0	-1.47769296	-0.416326531	1.06136643	1	1.460966582	Pseudotzuga menziesii
18	31	-1.944868533	-0.795918367	1.148950165	1	1.526490611	Pseudotzuga menziesii
19	304	-1.703816794	-0.410407524	1.29340927	1	1.45988629	Pseudotzuga menziesii
20	334	-1.909923664	-0.393902821	1.516020843	1	1.456863974	Pseudotzuga menziesii
21	365	-1.923664122	-0.402131661	1.521532461	1	1.458372709	Pseudotzuga menziesii
22	396	-2.21221374	-0.522131661	1.690082079	1	1.479972541	Pseudotzuga menziesii
23	0	-2.178117048	-0.575510204	1.602606844	1	1.489346334	Pseudotzuga menziesii
24	31	-2.453265479	-0.673469388	1.779796091	1	1.506183276	Pseudotzuga menziesii
25	304	-2.706870229	-0.385673981	2.321196248	1	1.455351346	Pseudotzuga menziesii
26	334	-2.858015267	-0.46838558	2.389629687	1	1.470389668	Pseudotzuga menziesii
27	365	-2.844274809	-0.451786834	2.392487975	1	1.467400365	Pseudotzuga menziesii
28	396	-2.912977099	-0.609028213	2.303948886	1	1.495160582	Pseudotzuga menziesii
29	9.096468939	-0.636363636	-0.113861386	0.52250225	0	0.537147881	Glycine max
30	11.02611058	-0.848484848	-0.180693069	0.667791779	0	0.545751677	Glycine max
31	14.07690791	-1.196969697	-0.767326733	0.429642964	0	0.580479222	Glycine max
32	16.01620959	-1.613636364	-1.22029703	0.393339334	0	0.530459066	Glycine max
33	17.99217997	-2.234848485	-1.792079208	0.442769277	0	0.386824769	Glycine max
34	21.00512573	-2.78030303	-2.304455446	0.475847585	0	0.251858189	Glycine max
35	0	-1.44	-0.95	0.49	1	0.851286955	Olea europaea var. Meski
36	92	-1.93	-1.19	0.74	1	0.854801105	Olea europaea var. Meski
37	184	-1.75	-0.69	1.06	1	0.845438622	Olea europaea var. Meski
38	275	-1.45	-0.75	0.7	1	0.846957657	Olea europaea var. Meski
39	365	-1.25	-0.92	0.33	1	0.850718394	Olea europaea var. Meski
40	457	-1.84	-1.08	0.76	1	0.853421764	Olea europaea var. Meski
41	549	-1.78	-0.91	0.87	1	0.850522497	Olea europaea var. Meski
42	640	-1.42	-0.75	0.67	1	0.846957657	Olea europaea var. Meski
43	NA	NA	-0.085470085	0.984593609	0	1.082993351	Quercus coccifera
44	NA	NA	-0.564102564	0.913604442	0	1.125616092	Quercus coccifera
45	NA	NA	-2.068376068	1.226740704	0	1.061479022	Quercus coccifera
46	NA	NA	-2.94017094	1.900593391	0	0.875639636	Quercus coccifera
47	NA	NA	-4.239316239	1.416734716	0	0.513386418	Quercus coccifera
48	NA	NA	-5.555555556	1.017692852	0	0.255999128	Quercus coccifera
49	NA	NA	-6.803418803	1.043714955	0	0.123648409	Quercus coccifera
50	NA	NA	-0.427350427	0.506832163	0	0.668713813	Quercus suber
51	NA	NA	-1.743589744	0.906091785	0	0.736265454	Quercus suber
52	NA	NA	-2.837606838	0.321628831	0	0.716603404	Quercus suber
53	NA	NA	-4.102564103	0.755185367	0	0.579763375	Quercus suber
54	NA	NA	-4.735042735	0.683216288	0	0.483469659	Quercus suber
55	NA	NA	-6.700854701	0.280037019	0	0.230914768	Quercus suber
56	1.01532567	-0.754716981	-0.110091743	0.644625238	0	0.775090831	Eucalyptus pilularis
57	2.011494253	-0.952830189	-0.220183486	0.732646702	0	0.80789471	Eucalyptus pilularis
58	3.007662835	-1.490566038	-0.550458716	0.940107322	0	0.879560932	Eucalyptus pilularis
59	4.003831418	-1.867924528	-1	0.867924528	0	0.865121088	Eucalyptus pilularis
60	5	-2.169811321	-1.495412844	0.674398477	0	0.67170791	Eucalyptus pilularis
61	5.996168582	-2.433962264	-1.908256881	0.525705383	0	0.466555039	Eucalyptus pilularis
62	7.011494253	-2.462264151	-2.146788991	0.31547516	0	0.360021427	Eucalyptus pilularis
63	8.007662835	-2.528301887	-2.19266055	0.335641336	0	0.34119297	Eucalyptus pilularis
64	9.003831418	-2.716981132	-2.28440367	0.432577462	0	0.305305196	Eucalyptus pilularis
65	13.58237548	-0.981132075	-0.23853211	0.742599965	0	0.80774938	Eucalyptus populnea
66	14.348659	-1	-0.275229358	0.724770642	0	0.810367449	Eucalyptus populnea
67	15.07662835	-1.132075472	-0.366972477	0.765102995	0	0.816765521	Eucalyptus populnea
68	15.84291188	-1.462264151	-0.798165138	0.664099013	0	0.843630496	Eucalyptus populnea
69	16.59003831	-2.150943396	-1.302752294	0.848191103	0	0.866333335	Eucalyptus populnea
70	17.35632184	-3.037735849	-2.091743119	0.94599273	0	0.871616022	Eucalyptus populnea
71	18.10344828	-3.537735849	-2.541284404	0.996451445	0	0.851732236	Eucalyptus populnea
72	18.83141762	-3.79245283	-2.871559633	0.920893197	0	0.828383631	Eucalyptus populnea
100	NA	NA	-0.085470085	0.967608471	0	0.931669446	Quercus ilex
101	NA	NA	-1.658119658	0.804725352	0	0.982419112	Quercus ilex
102	NA	NA	-2.564102564	1.121672383	0	0.885760119	Quercus ilex
103	NA	NA	-3.538461538	0.656867549	0	0.710515248	Quercus ilex
104	NA	NA	-4.239316239	0.924165714	0	0.577569174	Quercus ilex
105	NA	NA	-6.717948718	-0.450432794	0	0.239315808	Quercus ilex
